# Supplementary material for: Autophagy Activation Promoted by Pulses of Light and Phytochemicals Counteracting Oxidative Stress during Age-Related Macular Degeneration
Source: Antioxidants (Basel). 2023 May 30;12(6):1183. doi: 10.3390/antiox12061183 (PMC10295222; doi:10.3390/antiox12061183)
Supplement: Supplementary file 1 [file antioxidants-12-01183-s001.zip]

Archive with 1 entries (1 files):
- antioxidants-2311001-supplementary.pdf
